# Supplementary material for: Impact of genetic risk and lifestyles on cardiovascular disease-free and total life expectancy: a cohort study
Source: Genome Med. 2025 Jul 22;17:81. doi: 10.1186/s13073-025-01487-9 (PMC12285114; doi:10.1186/s13073-025-01487-9)
Supplement: Supplementary file 2 — Additional file 2. Input for the multistate lifetable.xlsx: Input 1. Coefficients in the Poisson regression. Input 2. Prevalence of the genetic and/or lifestyle groups. Input 3. Coefficients of the genetic and/or lifestyle groups in the Cox proportion hazard model [file 13073_2025_1487_MOESM2_ESM.xlsx]

## Sheet: Input 1
Coefficients in the Poisson regression
Sex	Transition	Coefficient of age	Constant
Men	1	0.0725753	-8.02539
Women	1	0.0694487	-7.80574
Men	2	0.0786817	-10.0254
Women	2	0.0821315	-10.8995
Men	3	0.0678349	-7.42115
Women	3	0.0825102	-9.06601

## Sheet: Input 2
Prevalence of the genetic and/or lifestyle groups
Transition	Sex	Age	Genetic risk				Lifestyles				Joint categories
			Low	Intermediate	High		Favorable	Intermediate	Unfavorable		Low-Favorable	Low-Intermediate	Low-Unfavorable	Intermediate-Favorable	Intermediate-Intermediate	Intermediate-Unfavorable	High-Favorable	High-Intermediate	High-Unfavorable
1	Men	30	0.182857	0.605714	0.211429		0.0838095	0.820952	0.0952381		0.00952381	0.150476	0.0228571	0.0609524	0.491429	0.0533333	0.0133333	0.179048	0.0190476
1	Men	35	0.197233	0.590056	0.212711		0.0912289	0.799484	0.109287		0.0206379	0.158068	0.0185272	0.0560507	0.471623	0.0623827	0.0145403	0.169794	0.0283771
1	Men	40	0.198085	0.593216	0.208699		0.0784495	0.801684	0.119866		0.0176511	0.158514	0.0219197	0.0484541	0.477503	0.0672589	0.0123443	0.165667	0.0306876
1	Men	45	0.196286	0.596286	0.207428		0.0727493	0.803795	0.123456		0.0163908	0.158014	0.0218813	0.04457	0.479451	0.0722648	0.0117885	0.16633	0.0293096
1	Men	50	0.193363	0.602819	0.203817		0.065084	0.817495	0.117421		0.0141634	0.160046	0.0191542	0.0393202	0.493559	0.06994	0.0116005	0.16389	0.0283267
1	Men	55	0.192992	0.606386	0.200622		0.0597626	0.82594	0.114298		0.012998	0.160285	0.019709	0.0360978	0.502119	0.068169	0.0106669	0.163535	0.0264199
1	Men	60	0.198278	0.609053	0.192669		0.066277	0.83095	0.102773		0.0144561	0.164784	0.0190378	0.0396556	0.507228	0.0621692	0.0121653	0.158938	0.0215657
1	Men	65	0.212972	0.60272	0.184308		0.070045	0.829192	0.100763		0.015359	0.175993	0.02162	0.0416748	0.501272	0.059773	0.0130112	0.151927	0.01937
1	Men	70	0.22397	0.602359	0.173671		0.0736171	0.827007	0.0993764		0.0164046	0.185331	0.0222343	0.0433839	0.498644	0.0603308	0.0138286	0.143031	0.0168113
1	Men	75	0.245054	0.596192	0.158754		0.0749258	0.821711	0.103363		0.0163205	0.206479	0.0222552	0.0462413	0.48368	0.066271	0.012364	0.131553	0.0148368
1	Men	80	0.265079	0.602116	0.132804		0.0772487	0.821693	0.101058		0.0174603	0.225926	0.0216931	0.0470899	0.488889	0.0661376	0.0126984	0.106878	0.0132275
1	Women	30	0.18143	0.590181	0.228388		0.303095	0.684098	0.0128068		0.0597652	0.118463	0.00320171	0.179296	0.401281	0.00960512	0.0640341	0.164354	0
1	Women	35	0.194672	0.597696	0.207631		0.298488	0.687257	0.0142549		0.0650828	0.127286	0.00230382	0.173794	0.415551	0.00835133	0.0596112	0.14442	0.00359971
1	Women	40	0.191197	0.601004	0.207799		0.28397	0.699428	0.0166016		0.0615932	0.126953	0.00265067	0.168108	0.42327	0.00962612	0.054269	0.149205	0.00432478
1	Women	45	0.192927	0.600834	0.206239		0.256656	0.721339	0.0220048		0.0550864	0.134065	0.00377508	0.152692	0.435824	0.0123187	0.0488774	0.15145	0.00591099
1	Women	50	0.194505	0.601985	0.203511		0.232113	0.740077	0.0278102		0.0509923	0.138843	0.00466978	0.138009	0.447632	0.0163442	0.0431121	0.153602	0.0067962
1	Women	55	0.197938	0.603084	0.198978		0.202596	0.762267	0.0351377		0.0436847	0.147741	0.00651201	0.121557	0.460996	0.0205309	0.0373536	0.15353	0.00809479
1	Women	60	0.202286	0.606385	0.191329		0.192804	0.76853	0.0386662		0.0413001	0.153295	0.00769109	0.116841	0.466786	0.0227572	0.0346626	0.148449	0.00821788
1	Women	65	0.215797	0.596544	0.187659		0.182934	0.771791	0.045275		0.0406911	0.164316	0.0107898	0.108956	0.461425	0.0261636	0.0332863	0.146051	0.00832158
1	Women	70	0.225909	0.597745	0.176345		0.169007	0.772921	0.0580727		0.0379706	0.174112	0.0138268	0.102957	0.46054	0.034248	0.0280791	0.138268	0.00999787
1	Women	75	0.238114	0.592063	0.169823		0.155721	0.780822	0.0634569		0.0352538	0.187953	0.0149073	0.0942788	0.460516	0.0372683	0.0261886	0.132353	0.0112812
1	Women	80	0.259533	0.579336	0.161132		0.126281	0.808938	0.0647806		0.0299303	0.215662	0.0139401	0.0746207	0.466995	0.0377204	0.0217302	0.126281	0.0131201
2	Men	30	0.182857	0.605714	0.211429		0.0838095	0.820952	0.0952381		0.00952381	0.150476	0.0228571	0.0609524	0.491429	0.0533333	0.0133333	0.179048	0.0190476
2	Men	35	0.197233	0.590056	0.212711		0.0912289	0.799484	0.109287		0.0206379	0.158068	0.0185272	0.0560507	0.471623	0.0623827	0.0145403	0.169794	0.0283771
2	Men	40	0.198085	0.593216	0.208699		0.0784495	0.801684	0.119866		0.0176511	0.158514	0.0219197	0.0484541	0.477503	0.0672589	0.0123443	0.165667	0.0306876
2	Men	45	0.196286	0.596286	0.207428		0.0727493	0.803795	0.123456		0.0163908	0.158014	0.0218813	0.04457	0.479451	0.0722648	0.0117885	0.16633	0.0293096
2	Men	50	0.193363	0.602819	0.203817		0.065084	0.817495	0.117421		0.0141634	0.160046	0.0191542	0.0393202	0.493559	0.06994	0.0116005	0.16389	0.0283267
2	Men	55	0.192992	0.606386	0.200622		0.0597626	0.82594	0.114298		0.012998	0.160285	0.019709	0.0360978	0.502119	0.068169	0.0106669	0.163535	0.0264199
2	Men	60	0.198278	0.609053	0.192669		0.066277	0.83095	0.102773		0.0144561	0.164784	0.0190378	0.0396556	0.507228	0.0621692	0.0121653	0.158938	0.0215657
2	Men	65	0.212972	0.60272	0.184308		0.070045	0.829192	0.100763		0.015359	0.175993	0.02162	0.0416748	0.501272	0.059773	0.0130112	0.151927	0.01937
2	Men	70	0.22397	0.602359	0.173671		0.0736171	0.827007	0.0993764		0.0164046	0.185331	0.0222343	0.0433839	0.498644	0.0603308	0.0138286	0.143031	0.0168113
2	Men	75	0.245054	0.596192	0.158754		0.0749258	0.821711	0.103363		0.0163205	0.206479	0.0222552	0.0462413	0.48368	0.066271	0.012364	0.131553	0.0148368
2	Men	80	0.265079	0.602116	0.132804		0.0772487	0.821693	0.101058		0.0174603	0.225926	0.0216931	0.0470899	0.488889	0.0661376	0.0126984	0.106878	0.0132275
2	Women	30	0.18143	0.590181	0.228388		0.303095	0.684098	0.0128068		0.0597652	0.118463	0.00320171	0.179296	0.401281	0.00960512	0.0640341	0.164354	0
2	Women	35	0.194672	0.597696	0.207631		0.298488	0.687257	0.0142549		0.0650828	0.127286	0.00230382	0.173794	0.415551	0.00835133	0.0596112	0.14442	0.00359971
2	Women	40	0.191197	0.601004	0.207799		0.28397	0.699428	0.0166016		0.0615932	0.126953	0.00265067	0.168108	0.42327	0.00962612	0.054269	0.149205	0.00432478
2	Women	45	0.192927	0.600834	0.206239		0.256656	0.721339	0.0220048		0.0550864	0.134065	0.00377508	0.152692	0.435824	0.0123187	0.0488774	0.15145	0.00591099
2	Women	50	0.194505	0.601985	0.203511		0.232113	0.740077	0.0278102		0.0509923	0.138843	0.00466978	0.138009	0.447632	0.0163442	0.0431121	0.153602	0.0067962
2	Women	55	0.197938	0.603084	0.198978		0.202596	0.762267	0.0351377		0.0436847	0.147741	0.00651201	0.121557	0.460996	0.0205309	0.0373536	0.15353	0.00809479
2	Women	60	0.202286	0.606385	0.191329		0.192804	0.76853	0.0386662		0.0413001	0.153295	0.00769109	0.116841	0.466786	0.0227572	0.0346626	0.148449	0.00821788
2	Women	65	0.215797	0.596544	0.187659		0.182934	0.771791	0.045275		0.0406911	0.164316	0.0107898	0.108956	0.461425	0.0261636	0.0332863	0.146051	0.00832158
2	Women	70	0.225909	0.597745	0.176345		0.169007	0.772921	0.0580727		0.0379706	0.174112	0.0138268	0.102957	0.46054	0.034248	0.0280791	0.138268	0.00999787
2	Women	75	0.238114	0.592063	0.169823		0.155721	0.780822	0.0634569		0.0352538	0.187953	0.0149073	0.0942788	0.460516	0.0372683	0.0261886	0.132353	0.0112812
2	Women	80	0.259533	0.579336	0.161132		0.126281	0.808938	0.0647806		0.0299303	0.215662	0.0139401	0.0746207	0.466995	0.0377204	0.0217302	0.126281	0.0131201
3	Men	30	0	0	1		0	1	0		0	0	0	0	0	0	0	1	0
3	Men	35	0.138889	0.5	0.361111		0.0555556	0.694444	0.25		0	0.138889	0	0.0555556	0.277778	0.166667	0	0.277778	0.0833333
3	Men	40	0.125	0.552083	0.322917		0.0729167	0.703125	0.223958		0.00520833	0.114583	0.00520833	0.0520833	0.359375	0.140625	0.015625	0.229167	0.078125
3	Men	45	0.135542	0.555723	0.308735		0.0557229	0.709337	0.23494		0.0165663	0.0888554	0.0301205	0.0316265	0.399096	0.125	0.00753012	0.221386	0.0798193
3	Men	50	0.149007	0.56457	0.286424		0.0480132	0.735099	0.216887		0.00910596	0.112583	0.0273179	0.0306291	0.408113	0.125828	0.00827815	0.214404	0.0637417
3	Men	55	0.155259	0.573178	0.271564		0.0361714	0.760156	0.203673		0.00723428	0.121313	0.0267112	0.0217028	0.431274	0.1202	0.00723428	0.207568	0.0567613
3	Men	60	0.13708	0.613453	0.249468		0.0395913	0.782461	0.177948		0.00468284	0.11324	0.0191571	0.0259685	0.473393	0.114091	0.00893997	0.195828	0.0446999
3	Men	65	0.164651	0.607881	0.227468		0.0495513	0.785408	0.165041		0.00858369	0.130316	0.0257511	0.0308233	0.478736	0.0983223	0.0101444	0.176356	0.0409676
3	Men	70	0.170264	0.611111	0.218625		0.059952	0.799361	0.140687		0.00879297	0.135492	0.0259792	0.0371703	0.492406	0.0815348	0.0139888	0.171463	0.0331735
3	Men	75	0.201519	0.594281	0.2042		0.0638963	0.802055	0.134048		0.010277	0.163539	0.0277033	0.0411081	0.47319	0.0799821	0.0125112	0.165326	0.0263628
3	Men	80	0.222892	0.600602	0.176506		0.073494	0.801807	0.124699		0.0120482	0.180723	0.0301205	0.0475904	0.476506	0.076506	0.0138554	0.144578	0.0180723
3	Women	30	0	1	0		0	1	0		0	0	0	0	1	0	0	0	0
3	Women	35	0.119048	0.5	0.380952		0.309524	0.666667	0.0238095		0.0238095	0.0952381	0	0.142857	0.333333	0.0238095	0.142857	0.238095	0
3	Women	40	0.151852	0.574074	0.274074		0.222222	0.744444	0.0333333		0.0407407	0.111111	0	0.118519	0.433333	0.0222222	0.062963	0.2	0.0111111
3	Women	45	0.15098	0.580392	0.268627		0.204902	0.752941	0.0421569		0.0362745	0.106863	0.00784314	0.12451	0.436274	0.0196078	0.0441176	0.209804	0.0147059
3	Women	50	0.155649	0.578528	0.265823		0.178622	0.779184	0.0421941		0.0295359	0.120956	0.00515706	0.109705	0.447257	0.0215659	0.0393812	0.21097	0.0154712
3	Women	55	0.160102	0.575921	0.263977		0.147395	0.799238	0.0533672		0.0279543	0.125159	0.00698856	0.0829098	0.463151	0.0298602	0.0365311	0.210928	0.0165184
3	Women	60	0.154262	0.591255	0.254483		0.139032	0.801032	0.0599361		0.0233358	0.125276	0.00564972	0.0835176	0.471629	0.0361091	0.0321788	0.204127	0.0181774
3	Women	65	0.165728	0.601469	0.232803		0.13929	0.799021	0.0616891		0.024235	0.132436	0.00905753	0.0851897	0.480049	0.0362301	0.0298654	0.186536	0.0164015
3	Women	70	0.173938	0.599775	0.226288		0.134534	0.794821	0.0706445		0.0227976	0.137067	0.0140726	0.0785252	0.479595	0.0416549	0.0332114	0.178159	0.014917
3	Women	75	0.199032	0.590532	0.210435		0.12405	0.791292	0.0846579		0.0245335	0.15584	0.0186593	0.0697996	0.470283	0.0504492	0.0297167	0.165169	0.0155494
3	Women	80	0.222012	0.578177	0.199811		0.118564	0.795465	0.0859707		0.0240907	0.17761	0.0203118	0.0684932	0.459613	0.0500709	0.0259802	0.158243	0.0155881

## Sheet: Input 3
Coefficients in the Cox proportion hazard model
Transition	Sex	Genetic risk				Lifestyles				Joint categories
		Low	Intermediate	High		Favorable	Intermediate	Unfavorable		Low-Favorable	Low-Intermediate	Low-Unfavorable	Intermediate-Favorable	Intermediate-Intermediate	Intermediate-Unfavorable	High-Favorable	High-Intermediate	High-Unfavorable
1	Men	0	0.238378	0.490808		0	0.229792	0.589811		0	0.305675	0.697845	0.348504	0.540547	0.887221	0.491187	0.795735	1.15885
1	Women	0	0.182459	0.449646		0	0.175869	0.395438		0	0.207893	0.380098	0.199354	0.382611	0.638553	0.462874	0.648401	0.879225
2	Men	0	0.0127516	-0.00864875		0	0.306226	0.285452		0	-0.0204257	-0.152355	-0.380727	0.00831486	-0.0206642	-0.579214	-0.0194254	0.079395
2	Women	0	0.075216	0.182089		0	0.0130049	0.021223		0	-0.242147	-0.439477	-0.225601	-0.0982738	-0.17871	0.0146395	-0.0477966	0.271144
3	Men	0	0.0989569	0.152086		0	0.384023	0.559373		0	0.642393	0.792452	0.351224	0.749557	0.845484	0.565041	0.774669	1.00242
3	Women	0	0.128846	0.1595		0	0.193541	0.33448		0	0.284528	0.21792	0.355513	0.362276	0.557783	-0.122847	0.473906	0.477705
